# Supplementary material for: Genetic liability to psoriasis predicts severe disease outcomes
Source: Genome Med. 2025 Dec 17;18:14. doi: 10.1186/s13073-025-01561-2 (PMC12857016; doi:10.1186/s13073-025-01561-2)
Supplement: Supplementary file 1 — Additional file 1: Supplementary Tables S1-S12. [file 13073_2025_1561_MOESM1_ESM.xlsx]

## Sheet: Contents
	File	Title
	Table S1	Number of individuals with severe and any psoriasis, number of variants tested and genomic inflation factor within each contributing GWAS cohort and full meta-analysis
	Table S2	Psoriasis, severe psoriasis and non-severe psoriasis criteria in each population-based cohort
	Table S3	Psoriasis systemic treatment ATC codes
	Table S4	Psoriasis systemic treatment ATC codes (HUNT)
	Table S5	UK Biobank primary care free-text systemic treatments
	Table S6	UK Biobank self-reported systemic treatment codes
	Table S7	UK Biobank primary care systemic treatment Read codes
	Table S8	Studies included in the reanalysed psoriasis susceptibility meta-analysis
	Table S9	Epidemiological variables used in each population-based cohort
	Table S10	Cohort-specific standard deviations for quantitative risk factors
	Table S11	Statistical comparison of PRSfull distribution between UK Biobank populations and BSTOP and Novartis secukinumab clinical trials.
	Table S12	Full list of FinnGen contributors

## Sheet: Table S1
Table S1: Number of individuals with severe and any psoriasis within each contributing GWAS cohort and the meta-analysis, along with summary data on number of high-quality (HQ) variants included (autosomal, INFO > 0.7 and MAF > 1% for contributing cohorts, HQ variants present in all four cohorts for the meta-analysis) and genomic inflation statistic (λ) for the GWAS.
Dataset	Severe psoriasis (% of psoriasis)	Total psoriasis (% of population)	Non-psoriasis	HQ variants	λGWAS
Estonian Biobank	1 639 (11.6)	14 167 (6.9)	191 093	8 613 342	1.025
FinnGen	5 365 (42.2)	12 708 (2.7)	460 973	9 295 030	1.031
HUNT	1 491 (17.3)	8 603 (10.0)	77 802	7 582 614	1.024
UK Biobank	1 243 (13.2)	9 426 (2.1)	449 868	9 613 043	1
Meta-analysis	9 738 (21.7)	44 904 (3.7)	1 179 736	6 544 261	1.026

## Sheet: Table S2
Table S2: Psoriasis, severe psoriasis and non-severe psoriasis criteria in each population-based cohort
Variable	Estonian Biobank	FinnGen	HUNT	UK Biobank
Psoriasis (any)	Data were collected from the biobank’s health database which is regularly linked with national electronic health registries (including hospital databases). Psoriasis cases were defined by the following ICD-10 codes: L40, L40.0, L40.1, L40.2, L40.3, L40.4, L40.8, L40.9	Psoriasis cases were defined based on ICD (8:10) codes in inpatient and outpatient visit registries (HILMO) as well as drug purchase and reimbursement records (KELA) using ATLAS (v.2.12) and R (v.4.2.3). Psoriasis was defined using the following ICD codes (note Finnish ICD codes may differ from international codes): - ICD-10: L40, L40.0, L40.1, L40.2, L40.3, L40.4, L40.8, L40.9 - ICD-9: 696, 9691…	Individuals self-reporting psoriasis in HUNT4. OR Individuals with validated diagnosis of psoriasis by a dermatologist at the HUNT3 Psoriasis follow-up study. OR Individuals self-reporting psoriasis in HUNT3 who did not participate in the HUNT3 Psoriasis follow-up study. OR Individuals with a psoriasis diagnosis within hospital records and/or private specialist practitioners (incl. dermatologists…	Individuals with a psoriasis diagnosis within hospital inpatient records (UK Biobank field 41270): - ICD10: L40.0, L40.1, L40,2, L40.3, L40.4, L40.8, L40.9 OR Individuals self-reporting psoriasis (UKB field 20002; code: 1453) OR Individuals with a GP diagnosis of psoriasis (UKB field 42040; codes from Seminara et al., 2011).
Severe psoriasis	Participants with hospital admissions with psoriasis as main diagnosis OR Participants with psoriasis who had records of using systemic medications, including primary/secondary care prescription codes (ATC codes in Supp Data 2) OR Individuals with reported phototherapy treatment	Participants with hospital admissions with psoriasis as main diagnosis OR Participants with psoriasis who had records of using systemic medications in the KELA register (ATC codes in Supp Data 2)	Individuals answering ‘yes’ to ‘Have you been admitted to hospital in the dermatology dept. for treatment of psoriasis’ in the HUNT3 Psoriasis follow-up study. Individuals who did not participate in the follow-up study and answered ‘yes’ to this question in HUNT3 baseline questionnaire. OR Individuals answering ‘yes’ to ‘Have you ever taken tablets or injections for psoriasis’ in the HUNT3 Psoria…	Individuals with psoriasis as the main diagnosis within their hospital inpatient records (UK Biobank field 41202). OR Individuals with psoriasis self-reporting use of systemic therapy (UK Biobank field 20003; codes in Supp Data 4) OR Individuals with psoriasis who have evidence of systemic immunomodulating therapy within their primary care record. Due to a lack of consistency of drug codes and ve…
Non-severe psoriasis	All other individuals with psoriasis	All other individuals with psoriasis	All other individuals with psoriasis	All other individuals with psoriasis who were also present in the full linked data including GP records (UKB field 42040). This resulted in 3,523 participants with a psoriasis diagnosis being excluded as systemic immunomodulating therapy couldn’t confidently be ruled out.

## Sheet: Table S3
Table S3: Psoriasis systemic treatment ATC codes
Psoriasis systemic name	Psoriasis systemic ATC codes
acitretin	D05BB02
adalimumab	L04AB04
apremilast	L04AA32
baracitinib	L04AA37
bimekizumab	L04AC21
brodalumab	L04AC12
certolizumab	L04AB05
ciclosporin	L04AD01
deucravacitinib	L04AA56
efalizumab	L04AA21
etanercept	L04AB01
etretinate	D05BB01
fumaric acid esters	D05BX51
guselkumab	L04AC16
hydroxycarbamide	L01XX05
infliximab	L04AB02
ixekizumab	L04AC13
methotrexate	L04AX03
risankizumab	L04AC18
ruxolitinib	D11AH09
secukinumab	L04AC10
tildrakizumab	L04AC17
tofacitinib	L04AA29
ustekinumab	L04AC05

## Sheet: Table S4
Table S4: Psoriasis systemic treatment ATC codes (HUNT)
Psoriasis systemic name	Psoriasis systemic ATC codes
acitretin	D05BB02
adalimumab	L04AB04
bergapten	D05BA03
bimekizumab	L04AC21
brodalumab	L04AC12
certolizumab	L04AB05
ciclosporin	L04AD01
deucravacitinib	L04AA56
dimethyl fumarate	L04AX07					D
efalizumab	L04AA21
etanercept	L04AB01
fumaric acid esters	D05BX51
guselkumab	L04AC16
infliximab	L04AB02
ixekizumab	L04AC13
methotrexate	L01BA01
methotrexate	L04AX03
methoxsalen	D05BA02
risankizumab	L04AC18
secukinumab	L04AC10
tildrakizumab	L04AC17
ustekinumab	L04AC05

## Sheet: Table S5
Table S5: UK Biobank primary care free-text systemic treatments
acitretin__capsules_
acitretin_(!mg_dose!
acitretin_(form_not_
acitretin_caps_(!mg_
acitretin_caps_10mg
acitretin_caps_25mg
acitretin_capsules_(
acitretin_capsules_1
acitretin_capsules_2
adalimumab__solution
adalimumab_(!mg_dose
adalimumab_(form_not
adalimumab_injection
apremilast_(!mg_dose
capimune_(!mg_dose!)
ciclosporin__capsule
ciclosporin_(!mg_dos
ciclosporin_(form_no
ciclosporin_caps_(!m
ciclosporin_caps_100
ciclosporin_caps_10m
ciclosporin_caps_50m
ciclosporin_capsules
cimzia_(!mg_dose!)/(
cimzia_(form_not_spe
etanercept__solution
etanercept_(!mg_dose
etanercept_(form_not
etanercept_injection
fumaderm_(!mg_dose!)
fumaderm_initial_(!m
fumaric_acid_esters_
humira_(!mg_dose!)/0
hydrea_(!mg_dose!)_c
hydroxycarbamide_(!m
hydroxycarbamide_1g_
hydroxycarbamide_cap
hydroxyurea_capsules
maxtrex_(!mg_dose!)_
maxtrex_2.(!mg_dose!
methotrexate__inject
methotrexate__tablet
methotrexate_(!mg_do
methotrexate_(form_n
methotrexate_(generi
methotrexate_12.(!mg
methotrexate_17.(!mg
methotrexate_1g/(!ml
methotrexate_2.(!mg_
methotrexate_2.5mg_t
methotrexate_22.(!mg
methotrexate_7.(!mg_
methotrexate_inj_(!m
methotrexate_inj_17.
methotrexate_inj_7.(
methotrexate_injecti
methotrexate_sodium_
methotrexate_tab_10
methotrexate_tab_2.(
methotrexate_tab_2.5
methotrexate_tablets
methotrexate_tabs_(!
methotrexate_tabs_10
methotrexate_tabs_2.
metoject__injection_
metoject_(!mg_dose!)
metoject_pen__inject
metoject_pen_(!mg_do
metoject_pen_22.(!mg
metoject_pen_7.(!mg_
neoral__capsules__(!
neoral_(!mg_dose!)_c
neoral_(!mg_dose!)/m
neoral_caps_(!mg_dos
neoral_capsules_(!mg
neotigason_(!mg_dose
neotigason_capsules_
ruxolitinib__tablets
sandimmun_(!mg_dose!
stelara_(!mg_dose!)/
tigason_(!mg_dose!)_
tigason_cap_(!mg_dos
tofacitinib_(!mg_dos
ustekinumab_(!mg_dos
ustekinumab_(form_no

## Sheet: Table S6
Table S6: UK Biobank self-reported systemic treatment codes
Code	Treatment
1140880090	acitretin
1141188588	adalimumab
1140909844	ciclosporin
1140910382	cya - cyclosporin
2038459888	cyclosporin
1141201130	efalizumab
1141188594	humira 40mg injection solution 0.8ml prefilled syringe
1141195044	hydroxycarbamide
1140869978	hydroxyurea
1140869848	methotrexate
1140910036	mtx - methotrexate
1141167744	neoral 10mg capsule
1140880092	neotigason 10mg capsule

## Sheet: Table S7
Table S7: UK Biobank primary care systemic treatment Read codes
Read code	Category
m5A..	ACITRETIN
h87..	ADALIMUMAB
h8Q..	APREMILAST
h8G..	CERTOLIZUMAB PEGOL
h82..	CICLOSPORIN
h89..	ETANERCEPT
h55..	HYDROXYCARBAMIDE
h3G..	METHOTREXATE(2)
h34..	METHOTREXATE
hha..	RUXOLITINIB
h8E..	USTEKINUMAB
m55..	ETRETINATE

## Sheet: Table S8
Table S8: Studies included in the reanalysed psoriasis susceptibility meta-analysis that excludes studies overlapping the severity cohorts used in the present work. Full details of these studies and meta-analysis methods are provided in the original publication (Dand et al. 2023). N(eff): effective sample size.
Dataset	Cases	Controls	N(eff)
CASP	1 328	1 366	2 693
Erlangen	2 646	4 159	6 469
Estonia	520	379	877
ExomeChip	3 721	4 016	7 726
Genizon	760	993	1 722
Kiel	1 262	4 218	3 885
Manchester	3 517	9 141	10 159
Michigan	470	317	757
Newfoundland	335	205	509
PsA	1 427	1 403	2 830
Scotland	509	753	1 215
Toronto	748	163	535
UCSF	421	827	1 116
WTCCC2	2 178	5 168	6 129
TOTAL	19 842	33 108	46 622

## Sheet: Table S9
Table S9: Epidemiological variables used in each population-based cohort.
Variable	Estonian Biobank	FinnGen	HUNT	UK Biobank
Sex	Genetic sex	Genetic sex	Genetic sex	Genetic sex (field 22001)
Age	Current age	Age at end of follow-up	Earliest of: - Age at first psoriasis diagnosis - Age at self-reporting psoriasis in HUNT3 baseline, HUNT3 Psoriasis follow-up study, and HUNT4	Year of birth (field 34)
Age of onset	Earliest age at diagnosis with ICD10 code	Year of birth subtracted from earliest ICD9/10 record	Earliest of the HUNT3, HUNT4, ICD9/10, and ICPC-2 and prescription measures	Year of birth (field 34) subtracted from earliest of: Date of first reported psoriasis (field 131742) OR earliest psoriasis GP diagnosis
Current smoking	Current smoker daily	Yes: Defined as current smoker (source and extraction method varies by biobank) No: Former or never smoker Individuals with NA are excluded.	Yes: Anyone who responded "Current smoker daily" from HUNT1-4 surveys No: all other individuals	Current tobacco smoking (field 1239): Yes: "Yes, on most or all days" No: All other responses
Past smoking	Past smoker daily	Yes: Defined as current or former smoker No: Never smoker	Yes: Anyone who responded "Daily" ("Current" OR "Ex-smoker") from HUNT1-4 surveys No: all other individuals	Past tobacco smoking (field 1249) Yes: "Smoked on most or all days" No: all other responses
Alcohol daily	Moderate alcohol consumption (up to 1 unit per day for women / up to 2 units per day for men) or consumption of alcohol in harmful way to health (women more than 1 unit per day / men more than 2 units per day	Alcohol dependence based on ICD-10 code F10.3 or ICD-8/9 codes 303 (https://risteys.finregistry.fi/endpoints/F5_ALCOHOL_DEPENDENCE)	Yes: any of the following: - HUNT1/AlcFL2W@NT1BLQ2: [How often did you drink alcohol (beer, wine or spirits) during the LAST 14 DAYS?] 10+ - HUNT2/AlcFMy: [How many times a month do you normally drink alcohol?] 24+ - HUNT3/AlcFLY: [About how often in the last 12 months did you drink alcohol?] 209+ - HUNT4/AlcFLY@NT4BLQ1: [About how often in the last 12 months did you drink alcohol?] 209+ - AlcMor…	Alcohol intake frequency (field 1558) Yes: "Daily or almost daily" No: all other responses
BMI	Body mass index data field	Body mass index (weight in kilograms divided by height in meters squared (kg/m2).	BMI was calculated by dividing weight in kilograms by height in meters squared (kg/m2) by specially trained staff at HUNT.	Body mass index (field 21001)
Weight	Weight data field	Weight in kg	Weight in kg as measured by specially trained staff at HUNT.	Weight (field 21002)
Waist	Waist circumference data field	N/A	Waist circumference in cm as measured by specially trained staff at HUNT.	Waist circumference (field 48)

[truncated: 3 more sheets: Table S10, Table S11, Table S12]
